# Supplementary material for: The ubiquitylation of IL-1β limits its cleavage by caspase-1 and targets it for proteasomal degradation
Source: Nat Commun. 2021 May 11;12:2713. doi: 10.1038/s41467-021-22979-3 (PMC8113568; doi:10.1038/s41467-021-22979-3)
Supplement: Supplementary file 4 — Source Data [file 41467_2021_22979_MOESM4_ESM.xlsx]

## Sheet: Fig. 5
Fig. 5D.
	400ng Caspase-1						200ng Caspase-1
Control	15.5202	12.7897	22.0701	2.26289			8.70094	7.33989	13.4251	1.24369
IL-1β WT	957.229	1067.76	81.3569	551.597	41.0415	480.487	483.15	504.002	979.988	72.3532	61.4111	697.351
IL-1β K133A	11.4258	16.8869	0.392047				7.33989	8.70094	16.8769
IL-1β S134A	1065.45	1124.23	86.786	431.956	96.7038	407.338	488.342	426.909	7.40403	74.1494	83.9233	313.988
IL-1β S134E	1209.57	650.784	43.0303	703.861	3.80206	685.755	823.587	613.522	22.0701	23.5868	131.103
IL-1β alone	3.11849	50.969					7.33989	7.33989	74.1576
Fig. 5E.
	400ng Caspase-8						200ng Caspase-8
untreated	6.84478	5.44494	11.0519	8.24589	18.3485	15.2065	8.24589	6.84478	8.24589	12.4568	15.2065	15.2065
IL-1β WT	617.829	555.487	181.535	222.782	1538.74	1449.23	484.032	395.75	148.987	120.109	1155.37	1351.64
IL-1β k133A	8.24589	6.84478	9.64827	8.24589	43.6479	42.0581	6.84478	8.24589	8.24589	9.64827	35.7103	35.7103
IL-1β S134A	723.563	603.546	198.855	202.024	2055.16	2481.05	539.772	452.216	77.0311	97.6791	1348.75	1288.92
IL-1β S134E	626.046	472.732	195.691	197.272	2335.72	2781.97	528.084	461.51	77.0311	85.8469	1729.56	1860.6
IL-1β alone	8.24589	6.84478	8.24589	8.24589	16.7769	19.9211	12.4568	6.84478	6.97997	5.63491	18.3485	13.6372

## Sheet: Fig. 6
Fig. 6B.
	WT						IL-1β K133R KI
0	350.291	566.928	430.222	397.202	583.629	492.214	397.091	375.337	253.643	379.914	418.058	302.423
ATP 10 min	325.602	707.352	539.194	1187.98	606.774	480.036	413.581	350.291	337.902	427.842	468.005	372.162
ATP 30 min	654.598	779.085	688.206	805.695	654.534	488.719	463.961	443.27	332.619	502.77	452.749	476.584
ATP 60 min	469.644	568.924	553.013	840.516	677.097	508.089	452.647	519.622	609.269	546.109	524.214	395.617
Nigericin 10 min	343.201	357.41	344.97	1150.28	769.523	606.774	245.285	285.806	334.378	526.021	547.954	459.5
Nigericin 30 min	525.473	494.47	496.393	666.788	630.406	593.214	380.75	378.944	377.139	535.104	481.767	405.169
Nigericin 60 min	541.162	498.318	391.627	630.406	648.455	557.228	329.107	359.195	502.174	447.716	538.76	495.72
Fig. 6C.
	WT						IL-1β K133R
0	0	0	3.47188	0	0	0	0	0	0	0	0	0
ATP 10-15 min	202.962	119.055	208.854	40.6876	16.875	28.0586	541.278	691.064	634.98	63.3392	93.5802	55.2717
ATP 30 min	267.557	186.673	242.947	281.552	136.981	323.088	625.654	748.364	661.838	488.939	918.329	504.041
ATP 60 min	610.962	219.036	368.105	663.795	336.24	590.033	803.295	1402.25	1348.31	934.914	2102.25	1648.59
Nigericin 10-15 min	1069.11	364.245	732.21	4.73056	1.63587	2.40806	1304.95	1975.56	1648.48	5.50673	16.084	16.084
Nigericin 30 min	868.694	307.43	618.28	121.56	80.5521	252.735	1098.47	2483.27	2252.77	359.867	595.065	386.083
Nigericin 60 min	839.136	341.583	625.654	533.627	241.399	723.983	1405.15	2455.61	2843.09	852.614	1719.79	1598.52

## Sheet: Fig. 7
Fig. 7C.
	WT																									IL-1β K133R
Serum	98.0846	75.3356	115.279	130.659	65.9156	172.331	134.603	173.916	218.742	177.09	189.967	246.735	231.786	212.009	212.009	254.247	234.271	209.549	216.937							157.797	169.515	132.588	161.697	159.746	193.022	180.268	189.827	243.111	204.24	197.823	323.01	231.786	370.048	279.47	207.092	539.991	216.937	568.63	354.259
Peritoneal	122.958	165.603	134.519	179.321	98.0846	185.043	142.413	210.674	181.858	209.064	122.751	165.728	204.637	146.524	170.554	141.749	182.667	241.741	187.531							222.913	259.133	675.705	94.2791		204.24	269.387	292.621	257.855	309.358	300.975	297.296	364.773	338.581	486.547	284.549	269.347	362.14	320.425	503.289
Fig. 7D.
	WT																									IL-1β K133R
Serum	500.079	656.734	812.099	803.388	444.237	167.423	790.039	527.531	887.508	421.555	454.801	601.464	469.378	397.491	323.248	400.256	466.22	390.189	137.912							600.814	812.099	717.608	474.192	159.746	579.079	325.944	825.627	778.429	809.669	555.528	598.783	613.69	689.887	451.729	493.127	440.618	416.215	577.776	508.809
Peritoneal	71.7952	48.6898	75.7467	76.4082	26.5615	36.5159	26.6888	132.586	43.8899	39.9946	88.995	95.811	115.866	59.077	77.5429	55.9217	72.8553	136.838	56.3711							64.6268	58.8336	143.332	54.3715		63.4987	31.9036	49.1975	43.4334	49.3574	21.9584	55.9217	122.058	105.728	143.865	84.1881	78.0144	67.2934	64.538	63.1665
Fig. 7E.
	WT																									IL-1β K133R
Serum	71294	48662	110548	81233	73203						12863.6	8831.03	9883.08	8316.14	10230.2	9576.6	11267.9	10356.7	10628.8							82427	112957	40477	55812							19998.5	18598.7	10109.4	10230.2	8625.02	11452.4	11267.9	11452.4	12583.6
Peritoneal	6450.13	7837.59	12071.8	9803.07	2977.94	16097.1	8106.98	16024.1	18559.2	13132.9	7490.35	11648.8	10489.4	9993.8	17302.4	10930.6	15114.2	16135.6	12324.1							1840.08	808.013	27891.2	8068.35	17127.5	27964.4	15079.1	15740	13518.5	26751.6	9055.79	30422	26214.3	31289.9	11648.8	9883.08	10356.7	10356.7	17302.4

## Sheet: Supp. Fig. 5
Supp. Fig. 5E
	400ng IL-1β/400ng Caspase-1			400ng IL-1β/200ng Caspase-1
untreated	6.9	4.8	2.8	3.9	4.6	6.4
IL-1β WT	11	18.6	18.1	12.5	20.3	23.9
IL-1β k133A	11.7	13.9	21.5	14.6	17.4	23.5
IL-1β S134A	13.7	17.4	19.4	15.4	20.6	25.8
IL-1β S134E	15.5	16.6	23.2	16.3	13.6	30.2
IL-1β/pcDNA3.1	14.3	18.3	20.6	13.4		22.3
pMIGRMCS/Caspase1	10.9	17.2	20.4	12.7	20.8	17.8
Supp. Fig. 5F
	400ng IL-1β/400ng Caspase-8			400ng IL-1β/200ng Caspase-8
untreated	16.6	3.5	5.5	21.4	3	5.5
IL-1β WT	12.1	10.7	12.9	17.7	13.1	13
IL-1β k133A	21.6	11	11.4	15.1	10.5	13.2
IL-1β S134A	20.2	11.3	12.4	17	12.6	12
IL-1β S134E	16.8	10.7	16.6	23.2	10.9	11.8
IL-1β/pcDNA3.1	21.5	11.2	17.5	16.6	12.3	17.3
pMIGRMCS/Caspase8	13.2	15.5	13.2	26.8	15	10.6

## Sheet: Supp. Fig. 6
Fig. S6B.
	WT									K133R
1 h	1844.19	464.756	721.782	510.347	2928.84	2254.96	1947.08			1356.13	582.231	1024.46	771.284	490.927	344.447	1671.92	1024.84	1216.8
2 h	1967.19	2121.32	1793.65	1914.62	3600	4135				1931.34	1404.67	1324.1	1348.48	1269.09
Fig. S6C.
	WT IL-1β									IL-1β K133R
1 h	119.192		131.231	58.2702	92.883	54.0898	179.658	181.477	174.004	81.4048	57.4065	193.391	72.404	88.5247	53.3095	207.331	150.216	179.17
2 h	64.1397	50.1896	40.3317	78.0984	32.3	48.2				28.2077	60.1713	94.2396	41.0427	34.6411	29.9615
Fig. S6E.
	WT IL-1β (Normal media)						IL-1β K133R (Normal media)						WT IL-1β (Optimem media)						IL-1β K133R (Optimem media)
0	0	0	0	0	0	0	0	0	0	0	0	0	1.1196	4.77109	4.31363	0.486517	0.855188	1.96288	11.668	9.82237	13.5185	0	3.44375	0
Alum 3 hr	16.7682	8.44122	41.3806	73.9063	46.0338	78.636	86.0779	102.664	90.1888	112.136	98.0166	59.9818	145.329	57.9413	154.287	222.623	90.4392	144.076	270.836	437.783	286.91	175.011	231.875	176.058
Alum 6 hr	284.881	179.512	255.112	70.9198	36.8174	56.6643	736.341	936.887	542.726	76.0506	143.584	98.4659	640.782	286.91	577.326	438.601	92.656	155.521	1195.11	1723.5	1364.3	331.737	489.479	437.748
Cp.A 3 hr	20.9682	13.9818	35.148	0	15.8359	7.16575	54.0102	43.7922	18.1655	41.2037	36.4206	17.3596	34.6708	32.2896	68.3639	98.0166	88.2322	119.582	117.498	118.034	101.617	307.652	207.374	156.025
Cp.A 6 hr	479.895	532.185	445.336	207.93	209.046	127.14	1138.3	688.759	672.411	313.063	214.096	124.766	638.575	432.792	871.784	416.83	244.272	337.395	1767.94	1462.6	1394.61	922.097	905.483	954.634
